# Supplementary material for: Plasma Vitamin C and Risk of Late Graft Failure in Kidney Transplant Recipients: Results of the TransplantLines Biobank and Cohort Study
Source: Antioxidants (Basel). 2021 Apr 21;10(5):631. doi: 10.3390/antiox10050631 (PMC8143099; doi:10.3390/antiox10050631)
Supplement: Supplementary file 1 [file antioxidants-10-00631-s001.zip]

Archive with 1 entries (1 files):
- antioxidants-1172521-supplementary.pdf
